# Supplementary material for: High-Sulfated Glycosaminoglycans Prevent Coronavirus Replication
Source: Viruses. 2022 Feb 17;14(2):413. doi: 10.3390/v14020413 (PMC8877876; doi:10.3390/v14020413)
Supplement: Supplementary file 1 [file viruses-14-00413-s001.zip]

Archive with 1 entries (1 files):
- viruses-1600272-supplementary.pdf
